# Supplementary material for: Relating Cognition to both Brain Structure and Function: A Systematic Review of Methods
Source: Brain Connect. 2023 Apr 4;13(3):120–32. doi: 10.1089/brain.2022.0036 (PMC10079251; doi:10.1089/brain.2022.0036)
Supplement: Supplemental data [file Supp_Datas1.xlsx]

## Sheet: Sheet2
Database	Title	conceptual	detail_concept	Authors	Year	DOI	Journal	Cognitive dmail	Behavioural task	Inference type	Direct inference detail	Further detail	Structural Neuroimaging Method	Tractography details	informed ROI details	Structural analysis	Structural measure	Functional Neuroimaging Method	Functional Paradigm	Functional analysis	Functional Measure
Web of Science	Alterations in Brain Structure and Amplitude of Low-frequency after 8 weeks of Mindfulness Meditation Training in Meditation-Naive Subjects	plasticity	intervention	Yang, CC; Barros-Loscertales, A; Li, M; Pinazo, D; Borchardt, V; Avila, C; Walter, M	2019	10.1038/s41598-019-47470-4	SCIENTIFIC REPORTS	Wellbeing, Mindfulness,	Mindfulness tarining	indirect			T1 MRI			volumetrics	Cortical thickness	fMRI	resting state	functional connectivity	ALFF
Web of Science	A Structure-Function Substrate of Memory for Spatial Configurations in Medial and Lateral Temporal Cortices	mapping of mechanism		Tavakol, S; Li, QL; Royer, J; de Wael, RV; Lariviere, S; Lowe, A; Paquola, C; Jefferies, E; Hartley, T; Bernasconi, A; Bernasconi, N; Smallwood, J; Bohbot, V; Caciagli, L; Bernhardt, B	2021	10.1093/cercor/bhab001	CEREBRAL CORTEX	memory, visuo-spatial,	conformational shift spatial task	indirect			T1 MRI				cortical surface, cortical thickness	fMRI	task and resting state	univariate, correlation
Scopus	The association between white matter hyperintensities, cognition and regional neural activity in healthy subjects	mapping of mechanism		Porcu M., Cocco L., Cocozza S., Pontillo G., Operamolla A., Defazio G., Suri J.S., Brunetti A., Saba L.	2021	10.1111/ejn.15403	European Journal of Neuroscience	processing speed, workig memory, executve funcion,	trail making test	indirect			T1, T2 FLAIR MRI			volumetrics	total WM absolute volume, total WMH absolute volume	fMRI	resting state	functional connectivity	principal component analysis, fractional amplitude of low-frequency fluctuations
Scopus	A large-scale structural and functional connectome of social mentalizing	mapping of mechanism		Wang Y., Metoki A., Xia Y., Zang Y., He Y., Olson I.R.	2021	10.1016/j.neuroimage.2021.118115	NeuroImage	social cognition,	Theory of Mind	direct	correlation	similarity	T1/T2 MRI, DTI	probabilistic	task-informs-tractography	tractography	streamline count, fractional anisotropy (FA), mean diffusivity (MD), radial diffusivity (AD), and axial diffusivity (RD) maps and their mean values for each ROI-ROI connection	fMRI	task and resting state	effective connectivity, functional connectivity, symmetry	effective and not functinal connectivity
Scopus	Cohesive communities in dynamic brain functional networks	mapping of mechanism		Fan Y., Fan Q., Zhou L., Wang R., Lin P., Wu Y.	2021	10.1103/PhysRevE.104.014302	Physical Review E	Executive function, Inhibition, working memory, visuo-spatial, risk,	Balloon analog risk task, Spatial working memory task, Stop-signal task, Task-switching task	direct	cosine	similarity	DTI	probabilistic		tractography	unclear	fMRI	task and resting state	functional connectivity	correlation
Scopus	Stability test of canonical correlation analysis for studying brain-behavior relationships: The effects of subject-to-variable ratios and correlation strengths	mapping of mechanism		Yang Q., Zhang X., Song Y., Liu F., Qin W., Yu C., Liang M.	2021	10.1002/hbm.25373	Human Brain Mapping	executive function, working memory, language, learning, inhibition, episodic memory,	California word learning test II, virtual ball-tossing game, n-back working memory task, go-no go task/icture sequence memory task, dimensional change card sort task, Flanker task, oral read- ing recognition task	indirect			T1 MRI			volumetrics	Gray matter volume	fMRI	resting state	spurious activity	regional homogeneity
Scopus	Predictive utility of task-related functional connectivity vs. voxel activation	prediction		Habeck C., Razlighi Q., Stern Y.	2021	10.1371/journal.pone.0249947	PLoS ONE	Episodic Memory, Reasoning, Processing Speed, Perception, Language,	various	direct	average model prediction	joint model	T1 MRI			volumetric	cortical thickness and cortical volume	fMRI	task and resting state	univariate and functional connetivity	correlation
Scopus	Integrating across neuroimaging modalities boosts prediction accuracy of cognitive ability	prediction		Rasero J., Sentis A.I., Yeh F.-C., Verstynen T.	2021	10.1371/journal.pcbi.1008347	PLoS Computational Biology	intelligence, working memory, attention, memory, visuospatial processing, decision making, reasoning,	HCP intelligence, Delay Discounting, Line orienation, verbal episodic memory, sustained attention	direct	sequential 2 step PCR for prediction	joint model	DTI			volumetrics, local connectivity	cortical thickness (CT) and surface area (CS), local connectome fingerprint (LC)	fMRI	resting state	functional connectivity	Pearson's Correlation
Scopus	Pain sensitivity and the primary sensorimotor cortices: a multimodal neuroimaging study	mapping of mechanism		Niddam D.M., Wang S.-J., Tsai S.-Y.	2021	10.1097/j.pain.0000000000002074	Pain	Perception,	pain thresholds	indirect			T1 MRI			volumetrics	gray matter density	fMRI, MEGA-PRESS	resting state	functional connectivity	independent component analysis
Scopus	Structural and Functional Brain Parameters Related to Cognitive Performance across Development: Replication and Extension of the Parieto-Frontal Integration Theory in a Single Sample	lifespan		Gur R.C., Butler E.R., Moore T.M., Rosen A.F.G., Ruparel K., Satterthwaite T.D., Roalf D.R., Gennatas E.D., Bilker W.B., Shinohara R.T., Port A., Elliott M.A., Verma R., Davatzikos C., Wolf D.H., Detre J.A., Gur R.E.	2021	10.1093/cercor/bhaa282	Cerebral Cortex	executive function, attention, memory, decision making/reasoning, social cognition, working memory,	Penn Computerized Neurocognitive Battery	indirect	regression		T1 MRI, DTI	TBSS		volumetrics	olume, gray gray matter density (GMD), mean diffusivity (MD	fMRI	task and resting state		cerebral blood flow (CBF), mplitude of low frequency fluctuations (ALFFs) and regional homogeneity (ReHo)
Scopus	Behavioural performance improvement in visuomotor learning correlates with functional and microstructural brain changes	mapping of mechanism		Aloufi A.E., Rowe F.J., Meyer G.F.	2021	10.1016/j.neuroimage.2020.117673	NeuroImage	Learning, Visual,	Visual training	semi-direct	f informed s		DTI	Advanced Normalization Tool and TBSS	function to structure	microstructure	FA, MD, AD and RD	fMRI	task
Scopus	Multimodal imaging of brain reorganization in hearing late learners of sign language	plasticity	intervention	Banaszkiewicz A., Matuszewski J., Bola Ł., Szczepanik M., Kossowski B., Rutkowski P., Szwed M., Emmorey K., Jednoróg K., Marchewka A.	2021	10.1002/hbm.25229	Human Brain Mapping	Learning, language,	Sign Language learning	semi-direct	f informed s		T1 MRI		function to structure	volumetrics	greymatter volume	fMRI	task	functional connectivity	psychophysiological interaction analysis
Scopus	Age-related abnormalities of thalamic shape and dynamic functional connectivity after three hours of sleep restriction	plasticity, lifespan		Long Z., Zhao J., Chen D., Lei X.	2021	10.7717/peerj.10751	PeerJ	Sleep,	Sleep deprivation	semi-direct	s informed f		T1 MRI		structure to function	volumetrics	thalamic volume	fMRI	resting state	functional connectivity	sliding window, correlation
Scopus	Age-related decline of sensorimotor integration influences resting-state functional brain connectivity	lifespan		Yoshimura N., Tsuda H., Aquino D., Takagi A., Ogata Y., Koike Y., Minati L.	2020	10.3390/brainsci10120966	Brain Sciences	motor function,	arm-reaching task	indirect			DTI	probabilistic	priori ROI	, tractography	gray matter volumes, streamline count	fMRI	resting state	functional and effective connectivity	correlation, DCM
Scopus	Mapping human laryngeal motor cortex during vocalization	mapping of mechanism		Eichert N., Papp D., Mars R.B., Watkins K.E.	2020	10.1093/cercor/bhaa182	Cerebral Cortex	languge,	Syllable Production Task	indirect			T1/T2 MRI		priori ROI	volumetrics, mictrostructure	cortical thickness map, myelin content	fMRI	task	univariate	Volumetric group mean activation, activation intensity
Scopus	Multimodal data revealed different neurobiological correlates of intelligence between males and females	individual differences, prediction	demographic	Jiang R., Calhoun V.D., Cui Y., Qi S., Zhuo C., Li J., Jung R., Yang J., Du Y., Jiang T., Sui J.	2020	10.1007/s11682-019-00146-z	Brain Imaging and Behavior	intelligence,	Chinese version of Wechsler Adult Intelligence Scale (WAIS-RC) (Dai et al. 1990; Wechsler 1981)	direct	prediction using either mod for beh and both mods for beh- connectome-based predictive modeling (CPM) (Shen et al. 2017)	joint model	T1 MRI	x	0	volumetrics	cortical thickness	fMRI	resting state	functional connectivity	FC-correlation
Scopus	Intrinsic Functional and Structural Brain Connectivity in Humans Predicts Individual Social Comparison Orientation	prediction		Jung W.H., Kim H.	2020	10.3389/fpsyt.2020.00809	Frontiers in Psychiatry	social cognition,	Social comparison orientation	direct	mediation analysis and multiple regression for prediction	joint model	DTI	FACT, TBSS	literature	tractography, mictrostructure	fiber numbers, fractional anisotropy (FA), which measures the directionality of water diffusion, axial diffusivity (AD), which measures diffusion parallel to the white matter tract, radial diffusivity (RD), which measures diffusion perpendicular to the tract, and mean diffusivity (MD),	fMRI	resting state	functional connectivity	correlation
Scopus	Neuroimaging contrast across the cortical hierarchy is the feature maximally linked to behavior and demographics	individual differences	demographic	Han F., Gu Y., Brown G.L., Zhang X., Liu X.	2020	10.1016/j.neuroimage.2020.116853	NeuroImage	intelligence, wellbeing	fluid intelligence and life satisfaction, marijuana use and behavioral aggression	direct	CCA that joins s and f	joint model	T1 MRI			volumetrics	cortical thickness	fMRI	resting state	functional connectivit	ICA
Scopus	Dynamics of Brain Activity Captured by Graph Signal Processing of Neuroimaging Data to Predict Human Behaviour	prediction		Bolton T.A.W., Van De Ville D.	2020	10.1109/ISBI45749.2020.9098644	Proceedings - International Symposium on Biomedical Imaging	Wellbeing, executive function, attention, social, language, memory		direct		joint model, fusion	DTI	MRTRIX		tractography	streamlines	fMRI	resting state	functional connectivity	Graph signal processing
Scopus	Reductions in perceived stress following Transcendental Meditation practice are associated with increased brain regional connectivity at rest	plasticity	intervention	Avvenuti G., Leo A., Cecchetti L., Franco M.F., Travis F., Caramella D., Bernardi G., Ricciardi E., Pietrini P.	2020	10.1016/j.bandc.2020.105517	Brain and Cognition	Wellbeing,	mindfulness experience	semi-direct	f informed s		T1 MRI		function to structure	volumettrics	Cortical thickness	fMRI	resting state	functional connectivity	correlation
Scopus	Boom Chack Boom—A multimethod investigation of motor inhibition in professional drummers	plasticity		Schlaffke L., Friedrich S., Tegenthoff M., Güntürkün O., Genç E., Ocklenburg S.	2020	10.1002/brb3.1490	Brain and Behavior	motor function,	musicians	indirect			DTI			microstructure	Fractional anisotropy, Mean Diffusivity	fMRI, GABA spectroscopy	task	univariate	intensity
Scopus	Stria terminalis, amygdala, and temporoparietal junction networks facilitate efficient emotion processing under expectations	mapping of mechanism		Dzafic I., Oestreich L., Martin A.K., Mowry B., Burianová H.	2019	10.1002/hbm.24779	Human Brain Mapping	emotion,	recognition in congruent and incongruent situations	direct	correlation partial least of squares	similarity, joint model	DTI	deterministic tractography algorithm based on spherical deconvolution	0	tractography profile, microstructure	tract-specific FA values	fMRI	task	evoked	evoked
Scopus	MAOA-VNTR genotype affects structural and functional connectivity in distributed brain networks	individual differences	biological	Harneit A., Braun U., Geiger L.S., Zang Z., Hakobjan M., van Donkelaar M.M.J., Schweiger J.I., Schwarz K., Gan G., Erk S., Heinz A., Romanczuk-Seiferth N., Witt S., Rietschel M., Walter H., Franke B., Meyer-Lindenberg A., Tost H.	2019	10.1002/hbm.24766	Human Brain Mapping	emotion, face processing	Emotion Regulation Questionnaire, social readjustment rating scale, emotional face matching task	semi-direct	shared measure	0	DTI	deterministic fiber tracking with modified FACT algorith	0	tractography profile	number of successful streamlines between each pair of nodes connectivity matrix	fMRI	task and resting state	functional connectivity	FC-correlation
Scopus	Structural and Functional MRI Evidence for Distinct Medial Temporal and Prefrontal Roles in Context-dependent Relational Memory	mapping of mechanism		Schwarb H., Johnson C.L., Dulas M.R., McGarry M.D.J., Holtrop J.L., Watson P.D., Wang J.X., Voss J.L., Sutton B.P., Cohen N.J.	2019	10.1162/jocn_a_01454	Journal of cognitive neuroscience	Memory	context-dependent relational memory task	indirect			DTI, Magnetic Resonance Elastography			microstructure, volumetrics	fractional anisotropy, white matter volume	fMRI	task	univariate	activation intensity
Scopus	Separate lanes for adding and reading in the white matter highways of the human brain	mapping of mechanism		Grotheer M., Zhen Z., Lerma-Usabiaga G., Grill-Spector K.	2019	10.1038/s41467-019-11424-1	Nature Communications	language, maths, memory, visual processing	reading task, an adding task, and a color memory	semi-direct	f informed s		DTI, Quantitative MRI	Ensemble tractography	f infromed s	tractography	dice-coeffient of streamlines	fMRI	task	univariate	activation intensity
Scopus	Linking structural and effective brain connectivity: structurally informed Parametric Empirical Bayes (si-PEB)	priors		Sokolov A.A., Zeidman P., Erb M., Ryvlin P., Pavlova M.A., Friston K.J.	2019	10.1007/s00429-018-1760-8	Brain Structure and Function	visual processing,	visual biological motion detection	direct, semi-direct	impact on structural priors on DCM model evidence, f infromed s	effect of priors	DTI	PROBTRACKX	seed-to-seed	tractography profile	streamline average count from the seed to the target region	fMRI	task	effective connectivity	EC-DCM
Scopus	Structural and effective brain connectivity underlying biological motion detection	priors		Sokolov A.A., Zeidman P., Erb M., Ryvlin P., Friston K.J., Pavlova M.A.	2018	10.1073/pnas.1812859115	Proceedings of the National Academy of Sciences of the United States of America	visual processing,	visual body motion (BM) detection	direct, semi-direct	s informed f; % connections accounting for effective connectivity	ratio	DTI	PROBTRACKX	seed-to-seed	tractography profile	count streamlines	fMRI	task	effective connectivity	EC-DCM
Scopus	The structural and functional brain networks that support human social networks	mapping of mechanism		Noonan M.P., Mars R.B., Sallet J., Dunbar R.I.M., Fellows L.K.	2018	10.1016/j.bbr.2018.02.019	Behavioural Brain Research	social cognition,	sociability (social network size)	direct	percentage of voxel-wise spatial overlap; correlation	similarity, overlap	T1 MRI	x	0	volumetrics	Grey matter volume	fMRI	resting state	functional connectivity	FC-ICA
Scopus	Establishing the cognitive signature of human brain networks derived from structural and functional connectivity	mapping of mechanism		Jung J.Y., Visser M., Binney R.J., Lambon Ralph M.A.	2018	10.1007/s00429-018-1734-x	Brain Structure and Function	language,	Camel and Cactus task (CCT) (Bozeat et al. 2000) and the Pyramids and Palm Trees test (PPT) (Howard and Patterson 1992) & visually scrambled version of the pictures/words from the semantic task; auditory modality, including auditory words and environment sounds (Visser and Lambon Ralph 2011); visually presented synonym judgement task	direct	graph theory measures	inferential statistics of distance	DTI	probabilistic tractography with Monte Carlo	0	tractography profile	maximum connectivity value + graph theory modularity analysis	fMRI	task and resting state	functional connectivity	FC-representational similarity analysis (RSA)
Scopus	MIDAS: Regionally linear multivariate discriminative statistical mapping	lifespan		Varol E., Sotiras A., Davatzikos C.	2018	10.1016/j.neuroimage.2018.02.060	NeuroImage	social cognition,	lying and truth-telling tasks in a forced choice deception experiment	indirect			T1 MRI	x	0	volumetrics	grey matter volume	fMRI	task	evoked	evoked
Scopus	Distinct functional and structural neural underpinnings of working memory	mapping of mechanism		Owens M.M., Duda B., Sweet L.H., MacKillop J.	2018	10.1016/j.neuroimage.2018.03.022	NeuroImage	working memory,	(N-back task)	direct	Pearson's correlation	similarity	T1 MRI	x	0	volumetrics	cortical thickness	fMRI	task	evoked	evoked
Scopus	Sex-related differences in behavioral and amygdalar responses to compound facial threat cues	individual differences, prediction	demographic	Im H.Y., Adams R.B., Jr., Cushing C.A., Boshyan J., Ward N., Kveraga K.	2018	10.1002/hbm.24035	Human Brain Mapping	face processing, emotion processing,	face and emotion processing (categorising presented emotion)	indirect	x	0	T1 MRI	x	0	volumetrics	grey matter volume	fMRI	task	evoked	evoked
Scopus	Polymorphisms in the microglial marker molecule CX3CR1 affect the blood volume of the human brain	individual differences	biological	Sakai M., Takeuchi H., Yu Z., Kikuchi Y., Ono C., Takahashi Y., Ito F., Matsuoka H., Tanabe O., Yasuda J., Taki Y., Kawashima R., Tomita H.	2018	10.1111/pcn.12649	Psychiatry and Clinical Neurosciences	reasoning, working memory, intelligence	Raven's Advanced Progressive Matrix Test, a digit span working memory task, Tanaka B‐Type Intelligence Test	indirect	x	0	T1 MRI, DTI	0	0	microstructure, volumetrics	GM & WM volume; mean diffusivity, FAvalues	fMRI	resting state	other	CBF, blood volume and longitudinal relaxivity (R1)
Scopus	Nature vs. Nurture in human sociality: Multi-level genomic analyses of social conformity	individual differences	biological	Chen B., Zhu Z., Wang Y., DIng X., Guo X., He M., Fang W., Zhou Q., Zhou S., Lei H., Huang A., Chen T., Ni D., Gu Y., Liu J., Rao Y.	2018	10.1038/s10038-018-0418-y	Journal of Human Genetics	social cognition,	conformity test	indirect			T1 MRI			volumetrics	the volume and the curvature	fMRI	task	univariate	intensity
Scopus	Task-related effective connectivity reveals that the cortical rich club gates cortex-wide communication	priors		Senden M., Reuter N., van den Heuvel M.P., Goebel R., Deco G., Gilson M.	2018	10.1002/hbm.23913	Human Brain Mapping	working memory, inhibition, executive function, reasoning	vairous (visual working memory, response inhibition, mental rotation, verbal reasoning)	semi-direct	shared measure	0	DTI	diffusion tensor and generalized q‐sampling imaging used in [some] tractography	0	tractography profile	weighted group average streamline matrix	fMRI	task and resting state	effective connectivity	EC-model in form of matrix of directed partial correlations estimated based on input variances
Scopus	White matter microstructure of attentional networks predicts attention and consciousness functional interactions	prediction		Chica A.B., Thiebaut de Schotten M., Bartolomeo P., Paz-Alonso P.M.	2018	10.1007/s00429-017-1511-2	Brain Structure and Function	Attention, meta cognition, self-awareness	Attention (discriminate the orientation of the target following cue), coscious perception (report if they consciously detected the appearance of the target)	direct	regression analyses	predictive model	DTI	Damped Richardson Lucy Spherical Deconvolution	0	volumetrics	mean hindrance modulated orientational anisotropy or HMOA for the whole tract	fMRI	task	evoked	evoked
Scopus	Beyond the word and image: II- Structural and functional connectivity of a common semantic system	mapping of mechanism		Jouen A.L., Ellmore T.M., Madden-Lombardi C.J., Pallier C., Dominey P.F., Ventre-Dominey J.	2018	10.1016/j.neuroimage.2017.10.039	NeuroImage	perception, language,	semantic processing (visual and language)	semi-direct	s informed f	0	DTI	deterministic tractography (DTIQuery , streamline tracking algorithm)	whole brain and ROI	tractography profile, microstructure	factor of anisotropy (FA), the number of fibers and the percentage of fibers (ratio of the number of fibers for one tract to the number of the whole brain fibers for one subject) for each determined pathway	fMRI	task	functional connectivity	FC-ICA
Scopus	Multimodal neural correlates of cognitive control in the Human Connectome Project	mapping of mechanism		Lerman-Sinkoff D.B., Sui J., Rachakonda S., Kandala S., Calhoun V.D., Barch D.M.	2017	10.1016/j.neuroimage.2017.08.081		working memory, relational processing, inhibition, reasoning	N-back working memory task, Relational processing task, Flanker task, Penn Progressive Matrices	direct	Multiset canonical correlation analysis, joint independent component analysis	joint model, fusion	T1 MRI	x	0	volumetrics	Cortical Thickness	fMRI	resting state	functional connectivity	FC-correlation
Scopus	Brain Structure and Response to Emotional Stimuli as Related to Gut Microbial Profiles in Healthy Women	individual differences	biological	Tillisch K., Mayer E.A., Gupta A., Gill Z., Brazeilles R., Le Nevé B., Van Hylckama Vlieg J.E.T., Guyonnet D., Derrien M., Labus J.S.	2017	10.1097/PSY.0000000000000493		emotion, wellbeing,	emotion processing (pictures, as well as emotional wellbeing scales)	indirect	x	0	T1 MRI	x	0	volumetrics	GMV, Cortical Thickness,[ MC]	fMRI	task	evoked	evoked
Scopus	Common and distinct neural mechanisms associated with the conscious experience of vicarious pain	mapping of mechanism		Grice-Jackson T., Critchley H.D., Banissy M.J., Ward J.	2017	10.1016/j.cortex.2017.06.015		perception, social cognition,	conscious experience of vicarious pain	indirect	x	0	T1 MRI	x	0	volumetrics	grey matter volume	EEG	task	other	mu and beta rhythm suppression
Scopus	MRI correlates of interaction between gender and expressive suppression among the Chinese population	individual differences	demographic	Wang K., Huang H., Chen L., Hou X., Zhang Y., Yang J., Hao X., Qiu J.	2017	10.1016/j.neuroscience.2017.01.042		emotion,	emotion regulation (expressive suppression scale of ERQ (Gross and John, 2003, Wang et al., 2007)	indirect	x	0	T1 MRI	x	0	volumetrics	cortical thickness	fMRI	resting state	functional connectivity	FC-correlation
Scopus	A neural network that links brain function, white-matter structure and risky behavior	priors		Kohno M., Morales A.M., Guttman Z., London E.D.	2017	10.1016/j.neuroimage.2017.01.058		decision making, risk processing	decision making (Balloon Analogue Risk Task)	direct	contribution of S to GLM model	effect of structural priors on model	DTI	TBSS & mask generated with Probtrackx were used to extract average values from the FA skeleton	0	microstructure	FA	fMRI	task	evoked	evoked
Scopus	Tracking thoughts: Exploring the neural architecture of mental time travel during mind-wandering	mapping of mechanism		Karapanagiotidis T., Bernhardt B.C., Jefferies E., Smallwood J.	2017	10.1016/j.neuroimage.2016.12.031		mind wantering, memory	mind wantering, mental time travel parity judgement to numerals followed by questions of experience -likert scale)	indirect	x	0	DTI	TBSS	0	microstructure	FA	fMRI	resting state	functional connectivity	FC-correlation
Scopus	Sustained enhancements in inhibitory control depend primarily on the reinforcement of fronto-basal anatomical connectivity	mapping of mechanism		Chavan C., Mouthon M., Simonet M., Hoogewoud H.-M., Draganski B., van der Zwaag W., Spierer L.	2017	10.1007/s00429-015-1156-y		inhibition	inhibition processes during a Go/NoGo task	indirect	x	0	T1 MRI, DTI	TBSS	0	microstructure, volumetrics	VBM; FA	fMRI	task	evoked	evoked
Scopus	Individual differences in structural and functional connectivity predict speed of emotion discrimination	mapping of mechanism		Marstaller L., Burianová H., Reutens D.C.	2016	10.1016/j.cortex.2016.10.001		emotion, face processing,	emotion-matching task	direct	correlation	similarity	DTI	dwi2response and the fibre orientation distribution (FOD), which was derived using constrained spherical deconvolution (CSD), +Unidirectional probabilistic streamlines tckgen	0	microstructure	FA	fMRI	task	functional connectivity	FC-correlation
Scopus	Structural and functional neural correlates of self-reported attachment in healthy adults: evidence for an amygdalar involvement	mapping of mechanism		Rigon A., Duff M.C., Voss M.W.	2016	10.1007/s11682-015-9446-9		attachment, personality	Experience in Close Relationship–Revised (ECR-R) questionnaire (Fraley et al. 2000) +AR-Anx and AR-Avd and PANAS positive and negative scores, WRAT-reading scores, age, IPIP 5 factors and education	indirect	x	0	DTI	TBSS	0	microstructure	FA and MD	fMRI	resting state	functional connectivity	FC-correlation
Scopus	Substrates of metacognition on perception and metacognition on higher-order cognition relate to different subsystems of the mentalizing network	mapping of mechanism		Valk S.L., Bernhardt B.C., Böckler A., Kanske P., Singer T.	2016	10.1002/hbm.23247		meta-cognition, working memory, reasoning	perceptual discrimination task and a high‐level mentalizing/factual reasoning task	direct	correlation	similarity	T1 MRI, DTI	0	0	microstructure, volumetrics	cortical thickness mapping; FA values	fMRI	task	evoked	evoked
Scopus	Exploring the role of the posterior middle temporal gyrus in semantic cognition: Integration of anterior temporal lobe with executive processes	mapping of mechanism		Davey J., Thompson H.E., Hallam G., Karapanagiotidis T., Murphy C., De Caso I., Krieger-Redwood K., Bernhardt B.C., Smallwood J., Jefferies E.	2016	10.1016/j.neuroimage.2016.05.051		executive function, working memory, memory	Semantic control, Memory retrieval ( global associations) (size matching) (specific feature matching)	semi-direct	f informed s	0	DTI	PROBTRACKX	seed to seed	tractography profile	probability maps	fMRI	task and resting state	functional connectivity	FC-PPI
Scopus	Structural and functional correlates of motor imagery BCI performance: Insights from the patterns of fronto-parietal attention network	mapping of mechanism		Zhang T., Liu T., Li F., Li M., Liu D., Zhang R., He H., Li P., Gong J., Luo C., Yao D., Xu P.	2016	10.1016/j.neuroimage.2016.04.030		motor function,	motor imagery motor ability with Motor imagery (MI)-based brain-computer interfaces (BCIs)	indirect	x	0	T1 MRI	x	0	volumetrics	Cortical thickness	EEG, fMRI	task and resting state	functional connectivity	FC-centrality measures at rest
Scopus	Neurobiology of knowledge and misperception of lyrics	mapping of mechanism		Beck Lidén C., Krüger O., Schwarz L., Erb M., Kardatzki B., Scheffler K., Ethofer T.	2016	10.1016/j.neuroimage.2016.03.080		language,	comprehension (misinterepretation)	indirect	x	0	DTI	FSL probabilistic fiber tracking	0	tractography profile, microstructure	Binary connectivity maps were generated from each resulting data set, and then added across participants. Fiber projections present in more than 75% of the participants were displayed	fMRI	task	evoked	evoked
Scopus	Anatomy and lateralization of the human corticobulbar tracts: an fMRI-guided tractography study	priors		Liégeois F.J., Butler J., Morgan A.T., Clayden J.D., Clark C.A.	2016	10.1007/s00429-015-1104-x		langugage,	(rapid silent syllable repetition (/lalala/, /papapa/ and /pataka/, known as oral diadochokinesis or DDK), ver generation task)	direct, semi-direct	f informed S, correlation	similarity	DTI	tractography details unclear [MarsBar] TractoR	only ROI	microstructure	FA values	fMRI	task	symmetry	evoked, lateralisation [measure unclear]
Scopus	Distinct hippocampal functional networks revealed by tractography-based parcellation	priors		Adnan A., Barnett A., Moayedi M., McCormick C., Cohn M., McAndrews M.P.	2016	10.1007/s00429-015-1084-x		memory,	memory (associative verbal memory task)	semi-direct	s informed f	0	DTI	probabilistic tractography	0	tractography profile	number of streamlines	fMRI	resting state	functional connectivity	FC-correlation
Scopus	Combined DTI tractography and functional MRI study of the language connectome in healthy volunteers: Extensive mapping of white matter fascicles and cortical activations	mapping of mechanism		Vassal F., Schneider F., Boutet C., Jean B., Sontheimer A., Lemaire J.-J.	2016	10.1371/journal.pone.0152614		language, visual processing	alternating sentence- and letter-decision task relying on visual stimuli	direct	correlation	similarity	DTI	FACT, tensor deflection (TEND) with FA threshold	0	symmetry	measured volume, length and mean FA and calculated a lateralization index	fMRI	task	symmetry	evoked; Lateralisation index of number of activated voxels
Scopus	White-Matter Tract Connecting Anterior Insula to Nucleus Accumbens Correlates with Reduced Preference for Positively Skewed Gambles	mapping of mechanism		Leong J.K., Pestilli F., Wu C.C., Samanez-Larkin G.R., Knutson B.	2016	10.1016/j.neuron.2015.12.015		decision making, risk,	risk taking (gambling)	direct		mediation	DTI	probabilisitic - constrained spherical deconvolution based probabilistic tracking, as implemented in MRtrix software	0	tractography profile, microstructure	mean fractional anisotropy (FA) for each tract	fMRI	task	evoked	evoked
Scopus	Feel the noise: Relating individual differences in auditory imagery to the structure and function of sensorimotor systems	mapping of mechanism		Lima C.F., Lavan N., Evans S., Agnew Z., Halpern A.R., Shanmugalingam P., Meekings S., Boebinger D., Ostarek M., McGettigan C., Warren J.E., Scott S.K.	2015	10.1093/cercor/bhv134		perception,	Auditory Imagery (Vividness of Visual Imagery Questionnaire (VVIQ; Marks 1973))	indirect	x	0	T1 MRI	x	0	volumetrics	gray matter volume	fMRI	task	evoked	evoked
Scopus	Hippocampal volume and functional connectivity changes during the female menstrual cycle	individual differences	biological	Lisofsky N., Mårtensson J., Eckert A., Lindenberger U., Gallinat J., Kühn S.	2015	10.1016/j.neuroimage.2015.06.012		working memory, memory, language, visuo-spatial, processing speed,	various (Two tasks assessing working memory (memory updating, 2-back spatial); assessing episodic memory (word-list recall, number-noun pairs, object position memory);Guilford–Zimmerman spatial orientation test (Guilford and Zimmerman, 1948),; perceptual speed (numerical and figural comparison))	indirect	x	0	T1 MRI, DTI	x	0	microstructure, volumetrics	gray matter volume, mean diffusivity (MD)	fMRI	resting state	functional connectivity	FC-DPARSF
Scopus	Individual differences in temporal summation of pain reflect pronociceptive and antinociceptive brain structure and function	mapping of mechanism		Cheng J.C., Erpelding N., Kucyi A., Desouza D.D., Davis K.D.	2015	10.1523/JNEUROSCI.5039-14.2015		perception,	noxious stimuli intensity judgement	indirect	x	0	T1 MRI	x	0	volumetrics	cortical thickness	fMRI	resting state	functional connectivity	FC-correlation
Scopus	Differential patterns of functional and structural plasticity within and between inferior frontal gyri support training-induced improvements in inhibitory control proficiency	plasticity	intervention	Chavan C.F., Mouthon M., Draganski B., van der Zwaag W., Spierer L.	2015	10.1002/hbm.22789		inhibition	inhibitory control (Go/NoGo task, 2-back task, tapping task)	direct	correlation	similarity	T1 MRI, DTI	TBSS	0	microstructure, volumetrics	Grey matter volume; FA values	fMRI	task	evoked	evoked
Scopus	Functional networks and structural connectivity of visuospatial and visuoperceptual working memory	mapping of mechanism		Sala-Llonch R., Palacios E.M., Junqué C., Bargalló N., Vendrell P.	2015	10.3389/fnhum.2015.00340		working memory,	(2-back WM paradigms)	indirect	x	0	DTI	Probabilistic tractorgraphy	0	microstructure	FA, AD, and RD values	fMRI	task	functional connectivity	FC-ICA
Scopus	The neural correlates of speech motor sequence learning	mapping of mechanism		Segawa J.A., Tourville J.A., Beal D.S., Guenther F.H.	2015	10.1162/jocn_a_00737		language, motor function, learning	speech motor sequence learning	indirect	x	0	DTI	x	0	microstructure	FA-values	fMRI	task	evoked	evoked
Scopus	Structural and functional correlates of behavioral pattern separation in the hippocampus and medial temporal lobe	mapping of mechanism		Doxey C.R., Kirwan C.B.	2015	10.1002/hipo.22389		memory,	memory (recognition)	indirect	x	0	T1 MRI, DTI	TBSS	0	microstructure, volumetrics	FA; subcortical volume	fMRI	resting state	functional connectivity	FC-correlation
Scopus	Structural and functional correlates of hypnotic depth and suggestibility	mapping of mechanism		McGeown W.J., Mazzoni G., Vannucci M., Venneri A.	2015	10.1016/j.pscychresns.2014.11.015		hypnosis,	(Depth of hypnosis, relaxation and suggestibility)	indirect	x	0	T1 MRI	x	0	volumetrics	Grey and white matter volume	fMRI	resting state	functional connectivity	FC-ICA
Scopus	A multimodal approach for determining brain networks by jointly modeling functional and structural connectivity	priors		Xue W., Dubois Bowman F., Pileggi A.V., Mayer A.R.	2015	10.3389/fncom.2015.00022		attention, perception, spatial orientation,	auditory spatial-cueing task	direct	Algorithm with joint frequency	effect of structural priors on model, fusion	DTI	Probabilistic fiber tracking	0	tractography profile	count of tracts	fMRI	task	evoked	evoked
Scopus	Metacognitive mechanisms underlying lucid dreaming	mapping of mechanism		Filevich E., Dresler M., Brick T.R., Kühn S.	2015	10.1523/JNEUROSCI.3342-14.2015		meta-cognition, sleep,	sleep (lucid dreams); (thought-Monitoring task)	semi-direct	s informed f	0	T1 MRI	x	only ROI	volumetrics	Grey matter volume	fMRI	task	evoked	evoked
Scopus	The fine line between 'brave' and 'reckless': Amygdala reactivity and regulation predict recognition of risk	individual differences, mapping of mechanism, prediction	biological	Mujica-Parodi L.R., Carlson J.M., Cha J., Rubin D.	2014	10.1016/j.neuroimage.2014.08.038		decision making, risk, emotion, face processing,	risk seeking, (Anticipation of Aversive Events Task); emotional face processing	indirect	x	0	T1 MRI	x	0	volumetrics	cortical thickness	fMRI	task	evoked	evoked
Scopus	Association of creative achievement with cognitive flexibility by a combined voxel-based morphometry and resting-state functional connectivity study	mapping of mechanism		Chen Q., Yang W., Li W., Wei D., Li H., Lei Q., Zhang Q., Qiu J.	2014	10.1016/j.neuroimage.2014.08.008		creativity,	creativity (Creative achievement questionnaire Carson et al. (2005) ), cognitive flexibility (number–letter task (Rogers and Monsell, 1995); general intelligence	indirect	x	0	T1 MRI	x	0	volumetrics	Grey Matter Volume	fMRI	resting state	functional connectivity	FC-ICA, FC-correlation
Scopus	Same task, different strategies: How brain networks can be influenced by memory strategy	individual differences	cognitive	Sanfratello L., Caprihan A., Stephen J.M., Knoefel J.E., Adair J.C., Qualls C., Lundy S.L., Aine C.J.	2014	10.1002/hbm.22538		memory, working memory, reasoning, language, learning, intelligence, arithmetic, visuospatial, processing speed,	memory (Spatial working memory task strategy questionnaire ) & various (Rey Complex Figure Test (REY-D), California Verbal Learning Test (CVLT), and the Wechsler Adult Intelligence Scale-IV (WAIS-IV). We were interested in whether the 4 indices derived from the WAIS-IV would differ between strategy groups: working memory index (WMI—digit span and arithmetic), verbal comprehension index (VCI—simil…	indirect	x	0	DTI	TBSS	0	microstructure	FA-values	MEG	task	evoked	evoked amplitude/latency
Scopus	Differential structural and resting state connectivity between insular subdivisions and other pain-related brain regions	mapping of mechanism		Wiech K., Jbabdi S., Lin C.S., Andersson J., Tracey I.	2014	10.1016/j.pain.2014.07.009		wellbeing, personality,	pain-related psychological traits (Center for Epidemiological Studies Depression Scale (CES-D) [43], (2) State and Trait Anxiety Inventory [52], (3) Pain Vigilance and Awareness Questionnaire (PVAQ) [27], and (4) the Pain Catastrophizing Scale [54])	indirect	x	0	DTI	probabilistic tractography	0	tractography profile	probability indices that a tract reaches a particular target region, relative to all targets (in %)	fMRI	resting state	functional connectivity	FC-partial correlation
Scopus	The relation between structural and functional connectivity depends on age and on task goals	lifespan		Ford J.H., Kensinger E.A.	2014	10.3389/fnhum.2014.00307		memory, emotion processing,	memory (pairs. Titles (e.g., “Lettuce”) were paired with a positive, negative, or neutral image (e.g., a piece of rotting lettuce with bugs crawling on it as a negative image). In an intentional encoding task)	direct	regression	joint model	DTI	TRACULA		microstructure	FA-values	fMRI	task	functional connectivity	FC-PPI
Scopus	Parietal structure and function explain human variation in working memory biases of visual attention	mapping of mechanism		Soto D., Rotshtein P., Kanai R.	2014	10.1016/j.neuroimage.2013.11.036		working memory, attention,	working memory biases of visual attention (3 (cue validity: valid, neutral and invalid) × 2 (memory requirement: WM, priming) factorial design)	semi-direct	s informed f	0	T1 MRI	0	whole brain and seed to seed	volumetrics	grey matter volume	fMRI	task	evoked	evoked
Scopus	A multivariate analysis of age-related differences in functional networks supporting conflict resolution	lifespan		Salami A., Rieckmann A., Fischer H., Bäckman L.	2014	10.1016/j.neuroimage.2013.08.002		inhibition,	Multisource Interference Task (Bush et al., 2003)	indirect	x	0	T1 MRI	0	0	volumetrics	Grey Matter volyme	fMRI	task	evoked	evoked
Scopus	Structural network underlying visuospatial imagery in humans	mapping of mechanism		Whittingstall K., Bernier M., Houde J.-C., Fortin D., Descoteaux M.	2014	10.1016/j.cortex.2013.02.004		visuospatial,	visuospatial imagery (Roland's Hometown Walking Task (Roland et al., 1987).	direct, semi-direct	f infromed s, correlation	similarity	DTI	streamline deterministic tractography (the streamtrack Mrtrix	seed-to-seed	tractography profile	reconstructed tracks in % of subjects	fMRI	task	evoked	evoked
Scopus	Individual differences in brain structure and resting brain function underlie cognitive styles: Evidence from the embedded figures test	individual differences	cognitive	Hao X., Wang K., Li W., Yang W., Wei D., Qiu J., Zhang Q.	2013	10.1371/journal.pone.0078089		reasoning, executive function, perception,	Embedded Figures Test, The Raven’s Progressive Matrices test	indirect	x	0	T1 MRI	x	0	volumetrics	grey matter volume	fMRI	resting state	other	low-frequency amplitudes (ALFF)
Scopus	Neural correlates of emotional personality: A structural and functional magnetic resonance imaging study	individual differences	biological	Koelsch S., Skouras S., Jentschke S.	2013	10.1371/journal.pone.0077196		personality,	Personality (the neuroticism, extraversion and agreeableness scales of the Neuroticism-Extraversion-Openness Five Factor Inventory (NEO-FFI) [48], the extraversion-facets positive emotion and warmth, as well as the agreeableness-facet tender-mindedness (as obtained with the revised version of the NEO Personality Inventory; NEO-PI-R))	indirect	x	0	T1 MRI	x	0	volumetrics	grey matter volume	fMRI	task	other	(eigenvector centrality mapping
Scopus	Metabolic and structural connectivity within the default mode network relates to working memory performance in young healthy adults	mapping of mechanism		Yakushev I., Chételat G., Fischer F.U., Landeau B., Bastin C., Scheurich A., Perrotin A., Bahri M.A., Drzezga A., Eustache F., Schreckenberger M., Fellgiebel A., Salmon E.	2013	10.1016/j.neuroimage.2013.04.069		working memory,	working memory performance (digit span test (Wechsler, 1997))	indirect	x	0	DTI	fiber assignment by continuous tracking (FACT)	0	microstructure, volumetrics	FA, mean diffusivity (MD), density (number of streamlines per voxel), and volume of the isolated fiber tracts	PET	resting state	functional connectivity	FC-correlation
Scopus	Functional and structural architecture of the human dorsal frontoparietal attention network	mapping of mechanism		Szczepanski S.M., Pinsk M.A., Douglas M.M., Kastner S., Saalmann Y.B.	2013	10.1073/pnas.1313903110		perception,	motion detection task, pattern detection	indirect	x	0	DTI	probabilistic tractography	0	tractography profile	average successful streamlines	fMRI	task	functional connectivity	FC-correlation
Scopus	Action semantics and movement characteristics engage distinct processing streams during the observation of tool use	mapping of mechanism		Hoeren M., Kaller C.P., Glauche V., Vry M.-S., Rijntjes M., Hamzei F., Weiller C.	2013	10.1007/s00221-013-3610-5		perception, action,	action features involving semantic knowledge from regions concerned with the evaluation of movement characteristics determined by structural object properties ((i) tool-associated actions in relation to semantically, but not functionally inappropriate recipients (factor “Semantics”), and the evaluation of (ii) tool-associated movements performed with awkward versus correct hand postures (factor “…	semi-direct	f informed s	0	DTI	Probabilistic Index of Connectivity (based on the FACT algorithm)	seed to seed	tractography profile	voxel-wise estimation of the probability index that a voxel is part of the connecting fiber bundle of interest	fMRI	task	evoked	evoked
Scopus	Predicting cortical ROIs via joint modeling of anatomical and connectional profiles	prediction, priors		Zhang T., Zhu D., Jiang X., Ge B., Hu X., Han J., Guo L., Liu T.	2013	10.1016/j.media.2013.03.007		decision making, emotion processing, social cognition, working memory,	semantic decision making, emotion, fear, and empathy tasks; operational span (OSPAN) working memory task (3 blocks: OSPAN, Arithmetic and Baseline)	semi-direct	s informed f	0	T1 MRI, DTI	x	0	tractography profile	reconstructed surface; histogram of the fibre orientations	fMRI	task	evoked	evoked
Scopus	Structural and Functional Connectivity Changes in the Brain Associated with Shyness but Not with Social Anxiety	individual differences	cognitive	Yang X., Kendrick K.M., Wu Q., Chen T., Lama S., Cheng B., Li S., Huang X., Gong Q.	2013	10.1371/journal.pone.0063151		personality, wellbeing,	shyness (Cheek and Buss Shyness scale) and social anxiety (Liebowitz Social Anxiety scale) and trait anxiety	indirect	x	0	T1 MRI	x	0	volumetrics	Grey matter volume	fMRI	resting state	functional connectivity	FC-correlation
Scopus	Explicating the Face Perception Network with White Matter Connectivity	mapping of mechanism		Pyles J.A., Verstynen T.D., Schneider W., Tarr M.J.	2013	10.1371/journal.pone.0061611		perception, face processing,	face perception (faces and places, one-back identity task was used to maintain attention throughout both scanning sessions)	indirect	x	0	DTI	multi-FACT deterministic tractography algorithm	0	tractography profile	track counts	fMRI	task	evoked	evoked
Scopus	Combined diffusion-weighted and functional magnetic resonance imaging reveals a temporal-occipital network involved in auditory-visual object processing	mapping of mechanism		Beer A.L., Plank T., Meyer G., Greenlee M.W.	2013	10.3389/fnint.2013.00005		inhibition,	Go/No Go	semi-direct	f informed s	0	DTI	probabilisitc tractography of FA	whole brain and ROI	tractography profile	number of tracks terminating in the target ROI	fMRI	task	evoked	evoked
Scopus	A Brain Network Processing the Age of Faces	mapping of mechanism		Homola G.A., Jbabdi S., Beckmann C.F., Bartsch A.J.	2012	10.1371/journal.pone.0049451		face processing,	processing of age and gender of faces	direct	correlation	similarity	T1 MRI, DTI	bedpostx	0	tractography profile	average probabilistic path distributions	fMRI	task	evoked	evoked
Scopus	The Emergence and Representation of Knowledge about Social and Nonsocial Hierarchies	mapping of mechanism		Kumaran D., Melo H., Duzel E.	2012	10.1016/j.neuron.2012.09.035		social cognition,	learning and transitive behavior to social rank judgments	indirect	x	0	T1 MRI	x	0	volumetrics	subcortical GMV	fMRI	task	evoked	evoked
Scopus	Multi-voxel pattern analysis in human hippocampal subfields	mapping of mechanism		Bonnici H.M., Chadwick M.J., Kumaran D., Hassabis D., Weiskopf N., Maguire E.A.	2012	10.3389/fnhum.2012.00290		decision making	reward and loss	indirect	Algorithm classifier accuracy	0	T2 MRI	0	0	other	segmentation pattern	fMRI	task	evoked	evoked
Scopus	Functional brain basis of hypnotizability	mapping of mechanism		Hoeft F., Gabrieli J.D.E., Whitfield-Gabrieli S., Haas B.W., Bammer R., Menon V., Spiegel D.	2012	10.1001/archgenpsychiatry.2011.2190		hypnosis,	Hypnotic Induction Profile (HIP	indirect	x	0	T1 MRI, DTI	FACT	0	microstructure, volumetrics	regional gray and white matter volumes; fractional anisotropy (FA), apparent diffusion coefficient (ADC), fiber volume (in voxels) and density (number of fibers per voxel)	fMRI	resting state	functional connectivity	FC-ICA
Scopus	Differential relationships between transcallosal structural and functional connectivity in young and older adults	lifespan		Fling B.W., Kwak Y., Peltier S.J., Seidler R.D.	2012	10.1016/j.neurobiolaging.2011.11.018		motor function,	unimanual tapping	direct	linear regression	similarity	DTI	deterministic tracking [algorithm name not given]	0	microstructure	Values: ractional anisotropy, mean diffusivity, longitudinal diffusivity and radial diffusivity	fMRI	resting state	functional connectivity	FC-correlation
Scopus	Learning about Time: Plastic Changes and Interindividual Brain Differences	plasticity		Bueti D., Lasaponara S., Cercignani M., Macaluso E.	2012	10.1016/j.neuron.2012.07.019		perception, time processing,	temporal discrimination task of empty intervals (Wright et al., 1997	indirect	overlap	0	T1 MRI, DTI	0	0	microstructure, volumetrics	GM volume, WM volume, FA-values	fMRI	task	evoked	evoked
Scopus	Inferring consistent functional interaction patterns from natural stimulus FMRI data	mapping of mechanism		Sun J., Hu X., Huang X., Liu Y., Li K., Li X., Han J., Guo L., Liu T., Zhang J.	2012	10.1016/j.neuroimage.2012.01.142		perception, language, motor function, working memory,	video comprehension including visual, auditory and language (A&L), motor, and working memory (WM) systems (Dudai, 2008)	direct	ratio of the functional connections with direct structural connection against all the identified consistent functional interactions	ratio	DTI	stochastic fiber tracking with the probability of the fibers penetrating the corresponding voxel	0	tractography profile	probability of fibers passing through voxels	fMRI	task	effective connectivity	EC-greedy equivalence search (GES), Peter and Clark (PC) analysis, independent multiple greedy equivalence search (IMaGES), and the commonly used Granger causality analysis (GCA)
Scopus	Bidirectional gray matter changes after complex motor skill learning	plasticity		Gryga M., Taubert M., Dukart J., Vollmann H., Conde V., Sehm B., Villringer A., Ragert P.	2012	10.3389/fnsys.2012.00037		motor function,	sequential pinch force task (SPFT)	indirect	x	0	T1 MRI	x	0	volumetrics	grey matter volume	fMRI	resting state	evoked	evoked
Scopus	Compensatory brain activity during encoding among older adults with better recognition memory for face-name pairs: An integrative functional, structural, and perfusion imaging study	lifespan		Bangen K.J., Kaup A.R., Mirzakhanian H., Wierenga C.E., Jeste D.V., Eyler L.T.	2012	10.1017/S1355617712000197		face processing, memory, leaning, executive function, langugage,	face and name memory (Face-name Associative Encoding Task); measures of global cognitive functioning, learning and memory, executive functioning, working memory, and language (Table 1).	indirect	x	0	T1 MRI	0	0	symmetry	cortical thickness laterality index	fMRI	resting state	symmetry	cerebral blood flow laterality index
Scopus	The size of the anterior corpus callosum correlates with the strength of hemispheric encoding-retrieval asymmetry in the ventrolateral prefrontal cortex	mapping of mechanism		Kompus K., Kalpouzos G., Westerhausen R.	2011	10.1016/j.brainres.2011.08.052		memory,	associative encoding and retrieval task	indirect	x	0	T1 MRI	x	0	volumetrics	subcortical size (number of voxels)	fMRI	task	symmetry	functional voxel-based relative asymmetry (fVBRA)
Scopus	Structure-function relationships underlying calculation: A combined diffusion tensor imaging and fMRI study	mapping of mechanism		van Eimeren L., Grabner R.H., Koschutnig K., Reishofer G., Ebner F., Ansari D.	2010	10.1016/j.neuroimage.2010.04.001		arithmetic,	arithmetic problem solving (Campbell and Xue (2001))	direct	correlation	similarity	DTI	x	0	microstructure	Values: FA	fMRI	task	evoked	evoked
Scopus	Predicting language lateralization from gray matter	mapping of mechanism, prediction, priors		Josse G., Kherif F., Flandin G., Seghier M.L., Price C.J.	2009	10.1523/JNEUROSCI.1680-09.2009		language, decision making,	Picture naming, Picture-naming baseline, Reading words and reading baseline, Semantic decisions on pictures of objects, Semantic decisions on written names and perceptual decisions on unfamiliar symbol	direct	regression	similarity	T1 MRI	x	0	symmetry	GM probability symmetry	fMRI	task	evoked	evoked
Scopus	Segregating the core computational faculty of human language from working memory	mapping of mechanism		Makuuchi M., Bahlmann J., Anwander A., Friederici A.D.	2009	10.1073/pnas.0810928106		language, executive function,	2-way factorial design tapping structural complexity (with/without hierarchical structure, i.e., center-embedding of clauses) and working memory load (long/short distance between syntactically dependent elements; i.e., subject nouns and their respective verbs)	indirect	x	0	DTI	probabilistic fiber tracking	0	microstructure	FA-values	fMRI	task	functional connectivity	FC-PPI
Scopus	Distinct patterns of brain activity in young carriers of the APOE-ε4 allele	individual differences	biological	Filippini N., MacIntosh B.J., Hough M.G., Goodwin G.M., Frisoni G.B., Smith S.M., Matthews P.M., Beckmann C.F., Mackay C.E.	2009	10.1073/pnas.0811879106		memory,	(encoding memory paradigm, novel v familiar)	indirect	x	0	T1 MRI	x	0	volumetrics	grey matter volume	fMRI	task and resting state	evoked, functional connectivity	FC-ICA; evoked
Scopus	Effect of handedness on fMRI activation in the medial temporal lobe during an auditory verbal memory task	individual differences	biological	Cuzzocreo J.L., Yassa M.A., Verduzco G., Honeycutt N.A., Scott D.J., Bassett S.S.	2009	10.1002/hbm.20596		language, memory,	Paired Associates Learning task from the WMS-R battery (WMS-R: Wechsler, 1983)., 7 unrelated word-pairs were presented verbally (e.g. food and book) and a cued recall phase	indirect	x	0	T1 MRI	x	0	volumetrics	Grey matter volume	fMRI	task	evoked	evoked
Scopus	Function and structure of the right inferior frontal cortex predict individual differences in response inhibition: A model-based approach	individual differences	cognitive	Forstmann B.U., Jahfari S., Scholte H.S., Wolfensteller U., Van Den Wildenberg W.P.M., Ridderinkhof K.R.	2008	10.1523/JNEUROSCI.1465-08.2008		executive function, atttention,	cueing version of the Simon task (Simon, 1967)	direct	correlation	similarity	DTI	TBSS	0	microstructure	FA-values	fMRI	task	evoked, other	evoked, % signal change
Scopus	Structural organization of the corpus callosum predicts the extent and impact of cortical activity in the nondominant hemisphere	mapping of mechanism, prediction		Putnam M.C., Wig G.S., Grafton S.T., Kelley W.M., Gazzaniga M.S.	2008	10.1523/JNEUROSCI.2295-07.2008		language, memory,	verbal memory	direct	multiple regression, partial correlation for prediction	joint model	DTI			microstructure	FA	fMRI	task	effective connectivity
Scopus	Fiber density asymmetry of the arcuate fasciculus in relation to functional hemispheric language lateralization in both right- and left-handed healthy subjects: A combined fMRI and DTI study	mapping of mechanism		Vernooij M.W., Smits M., Wielopolski P.A., Houston G.C., Krestin G.P., van der Lugt A.	2007	10.1016/j.neuroimage.2006.12.041		language,	verbal fluency/verb generation task	direct	correlation	similarity	DTI	FACT	0	tractography profile	relative fiber density (ratio of the number of VOI fiber tracts to the total number of fiber tracts generated from the respective VOIs)	fMRI	task	evoked	evoked
Scopus	Allelic variation in RGS4 impacts functional and structural connectivity in the human brain	individual differences	biological	Buckholtz J.W., Meyer-Lindenberg A., Honea R.A., Straub R.E., Pezawas L., Egan M.F., Vakkalanka R., Kolachana B., Verchinski B.A., Sust S., Mattay V.S., Weinberger D.R., Callicott J.H.	2007	10.1523/JNEUROSCI.5112-06.2007		working memory,	working memory (N-back)	indirect	x	0	T1 MRI	x	0	volumetrics	Grey matter volume	fMRI	task	functional connectivity	FC-correlation
Scopus	Laminar profiles of functional activity in the human brain	mapping of mechanism		Ress D., Glover G.H., Liu J., Wandell B.	2007	10.1016/j.neuroimage.2006.08.020		perception,	contrast-discrimination tasks	semi-direct	shared measure	0	T1 MRI	x	0	volumetrics	grey matter thickness	fMRI	task	other	thickness of the sheet producing functional signals
Scopus	Interhemispheric transfer time and structural properties of the corpus callosum	mapping of mechanism		Westerhausen R., Kreuder F., Woerner W., Huster R.J., Smit C.M., Schweiger E., Wittling W.	2006	10.1016/j.neulet.2006.09.028		motor function	Poffenberger paradigm	direct	correlation	similarity	DTI	0	0	microstructure	FA and Mean Diffusivity values	EEG	task	evoked	evoked
